# Supplementary material for: Cluster analysis of protein array results via similarity of Gene Ontology annotation
Source: BMC Bioinformatics. 2006 Jul 12;7:338. doi: 10.1186/1471-2105-7-338 (PMC1539024; doi:10.1186/1471-2105-7-338)
Supplement: Additional File 1 — Supplementary Table 2. Clustering results for 37 rapamycin-inhibitor binding proteins. For each protein in the Schreiber data set, this table identifies for each GO aspect (BP, MF, CC) (1) the cluster to which the protein was assigned and (2) the silhouette width of the protein for this cluster assignment. The cluster and silhouette width for the protein that was selected as the medoid for each cluster is shown in bold. [file 1471-2105-7-338-S1.xls]

## Sheet: Schreiber
Supplementary Table 2. PAM clustering results for 37 rapamycin-inhibitor binding proteins (Schreiber data set; Huang et al., 2004)
Systematic Name	Standard Name	Entrez Gene ID	Biological Process		Molecular Function		Cellular Component
			Cluster	Silhouette width (si)	Cluster	Silhouette width (si)	Cluster	Silhouette width (si)
YBL064C	PRX1	852215	5	-0.00983409	9	0.536717	1	0.662373
YBR006W	UGA2	852291	3	0.0884121	2	0.0534884	7	0.873251
YBR077C	SLM4	852369	1	0.0599055	4	0.0265049	4	0.752941
YBR213W	MET8	852514	3	0.0304832	2	0.0520833
YDL193W	NUS1	851334			7	0.17575	5	0.0333333
YDR004W	RAD57	851567	3	0.0851187	4	0.130909	5	0.35018
YDR067C	YDR067C	851639					7	0.873251
YDR070C	FMP16	851642					1	0.662373
YDR168W	CDC37	851746	1	0.0181379	4	0.142315	7	0.873251
YER179W	DMC1	856926	3	0.132601	8	0.381282	8	0.188065
YFL041W	FET5	850502	2	0.528686	2	0.172868	4	0.752941
YFL068W	YFL068W	850476
YGL063W	PUS2	852817	3	0.145079	3	0.0222686
YGR031W	YGR031W	852919					1	0.662373
YGR081C	SLX9	852972	3	0.16831			8	0.132947
YHR049W	FSH1	856445			3	0.0850767	5	0.0840482
YHR056C	RSC30	856453	5	0.223907	8	0.4521	5	0.20929
YHR072W-A	NOP10	856471	3	0.045888	8	0.234471	8	0.246554
YHR128W	FUR1	856529	3	0.103713	7	0.181773
YIL114C	POR2	854692	2	0.388482	1	1	2	1
YIR037W	HYR1	854855	3	0.0450623	9	0.556338	7	0.6
YJR006W	HYS2	853462	3	0.12583	7	0.176963	8	0.224514
YLL051C	FRE6	850675			2	0.343411	4	0.384916
YLR134W	PDC5	850825	3	0.0112948	3	-0.0183709	5	0.0840482
YML021C	UNG1	854987	3	0.198752	3	0.102105	1	0.246454
YMR200W	ROT1	855240	1	0.141179			1	0.302899
YNL055C	POR1	855669	1	-0.124724	1	1	2	1
YNL066W	SUN4	855659	1	0.305585	3	0.113636	1	0.342791
YNL098C	RAS2	855625	4	0.180517	5	0.296547	3	1
YNL128W	TEP1	855595	4	0.104422	3	0.0714292
YNL177C	MRPL22	855544	3	0.0697687	4	0.0443506	9	0
YNR060W	FRE4	855797	2	0.487266	2	0.343411	3	1
YOL088C	MPD2	854065	3	0.0962658	3	0.0263035	1	0.302899
YOL095C	HMI1	854058	1	0.290758	5	0.379536	1	0.569181
YOL101C	IZH4	854052	3	0.00489133	4	0.0227704	6	0
YOL108C	INO4	854042	5	0.222202	8	0.340758	5	0.35018
YPR095C	SYT1	856210	2	0.287312	6	0	1	0.662373
Number of proteins clustered:			30		31		32
