# Supplementary material for: Cluster analysis of protein array results via similarity of Gene Ontology annotation
Source: BMC Bioinformatics. 2006 Jul 12;7:338. doi: 10.1186/1471-2105-7-338 (PMC1539024; doi:10.1186/1471-2105-7-338)
Supplement: Additional File 2 — Supplementary Table 3. Clustering results for 91 phospholipid binding proteins. For each protein in the Snyder data set, this table identifies for each GO aspect (BP, MF, CC) (1) the cluster to which the protein was assigned and (2) the silhouette width of the protein for this cluster assignment. The cluster and silhouette width for the protein that was selected as the medoid for each cluster is shown in bold. [file 1471-2105-7-338-S2.xls]

## Sheet: Snyder
Supplementary Table 3. PAM clustering results for 91 phospholipid binding proteins (Snyder data set; Zhu et al., 2001)
Systematic Name	Standard Name	Entrez Gene ID	Biological Process		Molecular Function		Cellular Component
			Cluster	Silhouette width (si)	Cluster	Silhouette width (si)	Cluster	Silhouette width (si)
YAL029C	MYO4	851204	1	0.0455367	1	-0.121099	1	0.103715
YAL038W	CDC19	851193	2	0.0358835	2	0.30391	2	0.698142
YBL030C	PET9	852250	3	0.111623	1	0.0422212	3	-0.0406308
YBL099W	ATP1	852177	4	-0.00178891	1	0.0429739	3	0.306486
YBL103C	RTG3	852171	4	0.188377	3	0.502222	4	0.389283
YBL107C	YBL107C	852167					2	0.794323
YBR028C	YBR028C	852316			2	0.334611	2	0.794323
YBR077C	SLM4	852369	1	0.0744765	4	0.052849	5	0.647722
YBR084W	MIS1	852378	2	0.0672207	5	0.104514	1	0.431372
YBR180W	DTR1	852478	5	0.264646	1	0.0621212	6	0.183162
YBR248C	HIS7	852550	6	0.259834	2	0.160393	2	0.528205
YBR249C	ARO4	852551	6	0.326665	2	0.12116	4	0.389283
YBR260C	RGD1	852563	1	0.0930912	1	-0.0232988	7	0.0604716
YCL008C	STP22	850349	2	-0.0259609	4	0.427081	1	0.0350711
YCL026C-A	FRM2	850332	7	0.0643209			4	0.389283
YCL075W	YCL075W	850287	4	0.0784737	6	-0.049746	4	0.473506
YCR077C	PAT1	850440	2	0.1313			7	0.349998
YCR097W	HMRA1	850459	4	-0.0916677	4	0.141361	4	0.574326
YDL141W	BPL1	851414	2	0.116901	5	0.221636	2	0.794323
YDL237W	YDL237W	851361
YDL244W	THI13	851353	2	-0.020542
YDR017C	KCS1	851580	1	0.171555	2	0.30391	2	0.794323
YDR067C	YDR067C	851639					2	0.794323
YDR070C	FMP16	851642					1	0.431372
YDR148C	KGD2	851726	2	0.0400987	2	0.0830948	1	0.163597
YDR167W	TAF10	851745	7	0.214479	3	0.657778	4	0.211767
YDR252W	BTT1	851839	2	0.258731	4	0.425238	7	0.438394
YDR263C	DIN7	851856	8	0.328912	6	0.134424	1	0.431372
YDR296W	MHR1	851890	1	0.211965	3	0.333333	1	-0.0544624
YDR347W	MRP1	851948	2	0.291301	7	1	7	0.0203773
YDR348C	YDR348C	851949					2	0.0494506
YDR395W	SXM1	852004	9	1	4	0.203021	4	0.574326
YDR460W	TFB3	852071	7	0.133896	3	0.657778	4	0.233839
YDR522C	SPS2	852134	5	0.459766			8	1
YDR530C	APA2	852143	4	0.198692	8	0.300001	4	0.389283
YEL048C	YEL048C	856663					1	0.0770268
YEL064C	AVT2	856645	3	0.29866	1	-0.0416733	1	0.167344
YER014W	HEM14	856733	2	-0.0277141	6	0.0324461	1	0.431372
YER020W	GPA2	856741	5	0.246678	8	0.409788	1	0.31776
YER046W	SPO73	856770	5	0.459766			2	0.698142
YER062C	HOR2	856791	2	0.0411289	6	0.0950079	4	0.389283
YER142C	MAG1	856885	8	0.328155	6	0.0725803	4	0.574326
YFL020C	PAU5	850524
YGR029W	ERV1	852916	1	0.0824076	6	0.0324461	1	0.343899
YGR040W	KSS1	852931	1	0.0824802	2	0.288422	4	0.574326
YHR030C	SLT2	856425	2	0.104734	2	0.288422	4	0.184416
YHR128W	FUR1	856529	4	0.179764	2	0.160393
YHR171W	ATG7	856576	3	0.211085	6	0.0261967	1	0.381358
YIL003W	CFD1	854814	4	0.0978328	8	0.43645	2	0.794323
YIL084C	SDS3	854725	7	0.27834	4	0.427081	4	0.325238
YIL099W	SGA1	854708	5	0.0587723	6	0.111684	5	0.220772
YJL008C	CCT8	853447	2	0.122325	4	0.425238	7	0.242185
YJL012C	VTC4	853441	1	0.176948			5	0.188215
YJL115W	ASF1	853327	8	0.0733228	4	0.175744	4	0.304945
YJL173C	RFA3	853266	8	0.341667	9	0.191824	9	0.103366
YJR006W	HYS2	853462	8	0.340168	2	0.15689	9	0.13454
YJR080C	FMP26	853543					1	0.431372
YJR103W	URA8	853567	4	0.03877	5	0.28113	2	0.698142
YKL049C	CSE4	853817	1	0.0321526	9	0.205007	9	0.0962081
YKL104C	GFA1	853757	2	0.0410937	2	0.112729
YKL121W	YKL121W	853738
YKL193C	SDS22	853641	3	0.22501	1	-0.0482806	4	0.389283
YLL018C	DPS1	850643	2	0.291301	9	0.0681563	2	0.794323
YLR020C	YEH2	850707	2	0.172538	6	0.127465	6	0.492511
YLR139C	SLS1	850830	2	0.260366			3	0.33146
YMR100W	MUB1	855126	5	0.0331881
YMR123W	PKR1	855153					1	0.167344
YMR148W	YMR148W	855179					6	0.409388
YMR229C	RRP5	855269	4	0.0573082	9	0.111857	9	-0.120681
YMR244W	YMR244W	855285
YMR250W	GAD1	855291	6	0.155552	6	0.0236757	2	0.794323
YMR255W	GFD1	855297	9	1			3	-0.0240039
YNL012W	SPO1	855720	1	0.0478822	6	0.112387	4	0.574326
YNL051W	COG5	855676	3	0.148416			1	0.0923956
YNL054W-A	YNL054W-A	855671	4	0.0784737	4	0.0147774	4	0.473506
YNL066W	SUN4	855659	1	0.229654	6	0.123674	1	0.221782
YNL067W	RPL9B	855658	2	0.291301	7	1	7	0.409475
YNL300W	YNL300W	855416					8	1
YNR069C	BSC5	855806
YOL020W	TAT2	854139	3	0.17914	1	0.107052	6	0.308642
YOL053W	YOL053W	854103
YOL054W	PSH1	854102	4	0.188377			4	0.574326
YOL058W	ARG1	854096	6	0.331879	5	0.28113	2	0.698142
YOL073C	YOL073C	854081
YOL088C	MPD2	854065	2	0.129944	6	0.0215224	1	0.167344
YOL119C	MCH4	854030	3	0.29866	1	0.0880471	5	0.647722
YPL048W	CAM1	856059	2	0.136464	9	0.106884	7	0.468841
YPL107W	YPL107W	855997					1	0.431372
YPL275W	FDH2	855853	4	0.00236137	6	0.0324461
YPL280W	HSP32	855849			4	0.152512
YPR036W	VMA13	856148	3	0.0745613	8	0.229914	5	0.532979
Number of proteins clustered:			72		63		78
